# Supplementary material for: Comparative genomics between human and animal associated subspecies of the Mycobacterium avium complex: a basis for pathogenicity
Source: BMC Genomics. 2015 Sep 15;16(1):695. doi: 10.1186/s12864-015-1889-2 (PMC4570654; doi:10.1186/s12864-015-1889-2)
Supplement: Additional file 1: — The amino acid percent homology between the PE and PPE genes of M. paratuberculosis 43525 compared to other MAC species. (XLSX 15 kb) [file 12864_2015_1889_MOESM1_ESM.xlsx]

## Sheet: Sheet1
PPE (MAC)	M. tuberculosis orthologue	MAP locus	Mav locus	MAP K10		M. avium 104		M. avium TH135	M. intracellulare		M.aviumATCC25291	M. tuberculosis		Remarks
				pBlast	Hmmer	pBlast	Hmmer	pBlast	pBlast	Hmmer	pblast	pBlast	Hmmer
PPE1	PPE20	MAP0124	Mav_0118	99	99.6	99	98.7	A	76	77	95	29	38.8
PPE1	PPE20	MAP0122	Mav_0117	100	100	100	99	-	86	86.1	99
PPE2	PPE69	MAP0158	Mav_0152	100	100	-	-	-	82	83.6	A	68	72.9
PPE3	PPE65	MAP0442	Mav_0535	99	99.2	97	98.6	97	77	78.9	98	54	54.7
PPE4	A	A	Mav_0790c	-	-	-	-	-	-	-	-	-	-
PPE5	A	MAP0966c	-	99	99.7	-	47	99	81	86.7	99	45	46.1
PPE6	PPE15	MAP1003c	Mav_1179	100		-	-	100	87	-	100	50	-	pseudogene in both M. avium 104 and M. avium TH135
PPE7	A	MAP2601	Mav_1322c	100	100	99	98.6	98	66	82.9	99	49	53.5
PPE8	A	MAP2600	Mav_1324c	100	100	99	99.2	99	76	77.2	99	47	47
PPE9	A		Mav_1329			97	96.9	98	62	64.5	97	47	51.2	No match to equivalent gene in K10, fragment in 43525
PPE10	PPE18	MAP2575c	Mav_1347	100	100	100	99.5	-	82	82.5	44	42	50.7
PPE11	A	A	Mav_1998	-	-	-	-	-	-	-	-	-	-
PPE12	A	A	Mav_2006	-	-	-	-	-	-	-	-	-	-
PPE13	A	MAP2136c	Mav_2039	100	100	54	-	55	77	78.6	99	45	51.3	pseudogene in both M. avium 104 and M. avium TH135
PPE14	A	MAP1813c	Mav_2429	99	99.4	96	96.1	96	80	80.6	95	39	46.7
PPE15	A	MAP1734	Mav_2514c	99	98.1	97	96.6	97	79	49.8	97	66	73.1	pseudogene in MAPK10, M. avium 104 and M. avium TH135
PPE16	A	MAP1675	Mav_2746c	99	99.7	99	99.6	96	81	82.6	99	49	51.4
PPE16	A	MAP1676	A	-	-	-	-	-	-	-	-	-	-
PPE17	PPE33	MAP1522	Mav_2905c	100	100	99	98.9	96	82	84.8	99	62	63.4
PPE18	PPE29,PPE32	MAP1521	Mav_2906c	100	100	99	98.8	97	87	88	99	59	62
PPE19	PPE30,PPE33	MAP1519	Mav_2909c	100	100	99	99.1	45	91	90.6	99	49	50.3
PPE20	PPE32	MAP1518	Mav_2910c	100	100	99	98.8	99	88	88.3	99	56	59.7
PPE21	PPE31	MAP1516	Mav_2913c	100	100	99	-	99	48	51.2	99	46	49.4
PPE22	PPE31	MAP1515	Mav_2914c	99	99.7	98	-	97	50	52.3	98	46	55.2
PPE23	PPE26	MAP1506	Mav_2924c	100	100	95	98.5	94	78	82.6	98	55	62.3
PPE24	PPE25	MAP1505	Mav_2925c	100	100	98	97.9	95	72	75.7	98	52	73.8	pseudogene in both M. avium 104 and M. avium TH135
PPE24	PPE26	MAP1506	Mav_2926c	100	100	95	98.5	94	78	82.6	98	55	62.3
PPE24	PPE25	MAP1505	Mav_2928c	100	100	98	97.9	95	72	75.7	98	52	73.8	pseudogene in both M. avium 104 and M. avium TH135
PPE27	A	MAP1155	Mav_3353	100	100	98	97.8	97	51	51	97	48	41.9
PPE28	A	MAP1153	Mav_3355c	100	100	99	67.9	99	72	72	99	48	50.1
PPE29	A	MAP1152	Mav_3356c	100	100	98	52.7	97	70	69.7	98	50	51.1
PPE30	A	A	A	-	-	-	-	-	-	-	-	-	-
PPE31	A	MAP2927	Mav_3715	-	-	-	-	-	-	-	-	-	-
PPE32	PPE50	MAP3184	Mav_4014	100	100	99	99.5	98	78	80.8	99	50	52.6
PPE33	PPE51	MAP3185	Mav_4015	100	100	99	98.9	99	74	75	98	51	56.6
PPE34	A	MAP3419c	Mav_4273c	100	100	51	46.2	99	76	76.7	99	34	44.6
PPE35	A	MAP3420c	Mav_4274c	100	100	43	39	99	84	84.4	99	37	35.4
PPE36	A	MAP3490	Mav_4349	100		99	98.6	100	72	69.6	100	62	68.2
PPE37	PPE10	MAP3939c	Mav_4704	100	100	100		100	94	93.9	A	72	71.4
PPE38	PPE4	MAP3782	Mav_4867c	100	100	100	100	100	85	84.7	A	59	57.7
PPE39	PPE2	A	Mav_4872c	-	-	-	-	-	-	-	-	-	-
PPE40	A	MAP3765	Mav_4879c	100	100	71	76.9	56	69	64.8	77	57	58.6
PPE41	PPE3	MAP3725	A	-	-	-	-	-	-	-	-	-	-
PPE42	A	MAP3737	Mav_ 4867	99	99.8	49	53	47	59	53.6	43	44	48.9
PPE43	PPE65	MAP0442	-	99	99.2	97	98.6	97	77	78.9	98	54	54.7	The size of this PPE is a better match with MACPPE43 although both are almost identical
PPE44	A	A	A	-	-	-	-	-	-	-	-	-	-
PPE45	A	A	A	-	-	-	-	-	-	-	-	-	-
PPE46	PPE32	A	A	-	-	-	-	-	-	-	-	-	-
PPE47	A	A	A	-	-	-	-	-	-	-	-	-	-
PPE48	PPE31	A	A	-	-	-	-	-	-	-	-	-	-
PPE49	A	MAP1152	Mav_3356c	100	100	98	52.7	97	70	69.7	98	50	51.1	Identical to MACPPE29 as set out in MacKenzie, N et.al. 2009
PPE51		-	-	-	-	-	-	93	88	-	-	65	-	100% MAPS5, MAH_0459		DOES NOT CONTAIN
PE (MAC)	M. tuberculosis ortholog	MAP locus	Mav locus	MAP K10		M. avium 104		M. avium TH135	M. intracellulare		M.aviumATCC25291	M. tuberculosis
				pBlast	Hmmer	pBlast	Hmmer	pBlast	pBlast	Hmmer	pblast	pBlast	Hmmer
PE 1	PE15	MAP122	Mav_0117	100	100	67	-	67	86	86.1	99	66	65.3
PE 2	PE36	MAP0157	Mav_0151	99	100	99	-	99	81	83.5	100	86	83.8
PE 3	PE32	MAP0441	Mav_0534	100	100	97	97	49	77	76.8	96	53	53
PE 4	PE8	MAP1003c	Mav_1347	100	100	45	46.1	100	86	86.3	100	61	55.4
PE 5	PE13	MAP2576c	Mav_1346	99	99	99	-	99	85	91.7	51	53	77.9
PE 6	PE18	MAP1514	Mav2915c	100	100	98	-	98	67	69.4	98	69	69.4
PE 7	PE19	MAP1507	Mav_2923	98	-	94	-	94	94	-	96	78	-
PE 8	PE19	MAP1507	Mav_2923	98	-	94	-	94	94	-	96	78	-
PE 9	A	MAP4144	Mav_4488	-	-	-	-	-	-	-	-	-	-
PE 10	EsxG (PE family)	MAP3783	Mav_4866	100	-	100	-	100	97	-	100	84	-
PE 11	PE5	MAP3781	Mav_4868c	100	100	99	-	99	95	95.1	-	85	85.1
PE 12	A	A	A	-	-	-	-	-	-	-	-	-	-
PE 13	PE31	A	Mav_2927	A	A	100	-	100	77	-	100	65	-	100% homolgy to equiv. gene in MAP strain S397
PE_PGRS11	PE_PGRS11	MAP3868	Mav_4778	100	-	98	-	99	78	-	98	63	-
